# Supplementary material for: Genetic Background Modulates Zoliflodacin and Gepotidacin Cross-Resistance and Fitness in Neisseria gonorrhoeae
Source: J Infect Dis. 2026 Mar 19;234(1):e131–40. doi: 10.1093/infdis/jiag174 (PMC13061509; doi:10.1093/infdis/jiag174)
Supplement: jiag174_Supplementary_Data [file jiag174_supplementary_data.zip]

Archive with 5 entries (5 files):
- JID84630_revision_Suppl_Clean_03112026.docx
- Supplementary Figure 1.tif
- Supplementary Figure 2.tif
- Supplementary Figure 3.tif
- Supplementary Figure 4.tif
